# Supplementary material for: Hybrid Uracil Derivatives with Caffeine and Gramine Obtained via Click Chemistry as Potential Antioxidants and Inhibitors of Plant Pathogens
Source: Molecules. 2025 Jun 24;30(13):2714. doi: 10.3390/molecules30132714 (PMC12251463; doi:10.3390/molecules30132714)
Supplement: Supplementary file 1 [file molecules-30-02714-s001.zip]

Archive with 1 entries (1 files):
- molecules-3689348-supplementary.pdf
